# Supplementary material for: Effect of Sarcopenia on Survival and Health-Related Quality of Life in Patients with Hepatocellular Carcinoma after Hepatectomy
Source: Cancers (Basel). 2022 Dec 13;14(24):6144. doi: 10.3390/cancers14246144 (PMC9776353; doi:10.3390/cancers14246144)
Supplement: Supplementary file 1 [file cancers-14-06144-s001.zip]

Archive with 5 entries (4 files):
- Supplementary File/
- Supplementary File/Figure S1.pdf
- Supplementary File/Table S1.docx
- Supplementary File/Table S2.docx
- Supplementary File/Table S3.docx
